# Supplementary material for: RBP2 Promotes Adult Acute Lymphoblastic Leukemia by Upregulating BCL2
Source: PLoS One. 2016 Mar 23;11(3):e0152142. doi: 10.1371/journal.pone.0152142 (PMC4805198; doi:10.1371/journal.pone.0152142)
Supplement: S1 File — (XLSX) [file pone.0152142.s004.xlsx]

## Sheet: Figure 1C
2-△△CT
con	ALL	ALL-CR	ALL-relapse
0.465824	1.66308	0.364466	2.66231
0.39828	1.38882	0.361949	0.680083
0.333754	1.34151	0.216713	0.850497
0.242466	0.704102	0.164238	1.31406
0.0720857	0.548611	0.141009	0.458129
0.0382037	0.382586	0.122755	5.44419
0.0315516	0.372124	0.106865	4.17551
0.0249098	0.315094	0.025275	5.8251
0.02373	1.20068	1.08964	4.23461
0.0182477	1.00965	0.199416
0.0144966	0.575886	0.115331
0.0138675	0.30861	0.170029
0.0127431	1.28686	0.112958
0.516178	0.61722	0.119399
0.550628	0.41577	0.0328914
0.796867	0.252413	0.317286
1.3566	5.18325	0.168855
0.0331045	0.291963	0.304361
0.0284191	1.66308	0.195312
0.0385965	1.47822	0.133402
0.0317865	1.67685	0.73883
0.0854551	2.0753	0.698978
0.146198	2.6247	0.0466367
0.292111	0.381737	0.613961
0.149952	0.501592	1.62596
0.340934	0.949861	0.49628
0.299157	0.629213	0.523916
0.0779217	1.26273	0.809263
0.745169	0.564247	0.323277
1.69852	1.26023	2.26808
2.3244	0.537449	0.301322
1.62547	1.50939	0.270991
5.43717	2.17724	1.52436
	11.8498	2.80505
	1.03667	1.79643
	0.500849	4.17551
	0.559587
	3.29326
	1.92746
	6.64457
	1.70511
	1.28817

## Sheet: Figure 1D
	actin	aver		RBP2		con
1	20.8548	20.84		26.9254	27.01	10.187		17.3444
	20.8338			27.0793				15.3635
	22.1536	22.3385		31.7164	31.8838			1.54135
	22.2739	22.3385		32.0083	31.8838			1.36854
	22.5881	22.3385		31.9267	31.8838			1.80052
								1165.72
2	27.7347	27.5325		35.1396	34.8701			6.87871
	27.3578	27.5325		34.5365	34.8701			8.04609
	27.5052	27.5325		34.9342	34.8701			6.76435
	22.3341	22.0928		30.9519	31.09			2.96747
	22.1412	22.0928		31.2188	31.09			2.15753
	21.8032	22.0928		31.0993	31.09			1.85428
3	16.2415	16.2618		24.0337	24.1719			5.25934
	16.5011	16.2618		24.3002	24.1719			5.23411
	16.0426	16.2618		24.1817	24.1719			4.13498
	22.0132	21.91		30.1123	30.07			4.25109
	21.8			30.029				3.88511
4	25.0108	25.3149		33.7402	33.9424			2.74657
	25.4053	25.3149		34.2778	33.9424			2.4872
	25.5285	25.3149		33.8092	33.9424			3.74851
	24.8383	24.79		34.5297	34.36			1.40987
	24.7412			34.1761				1.68427

## Sheet: Figure 1E
con1	26.0569		26.1283	35.9258	36.1472							10.019	1.11043
	26.1348			36.0876									1.04769
	26.193			36.4283									0.861383
con2	28.2699			36.935									2.55787
	28.2967			37.1336									2.27074
	28.435			37.4128									2.0593
supT1	17.66			23.8712									14.0145
	17.6629			23.9525									13.2735
	17.7223			23.9511									13.8441
jurkat	21.3153			27.0595									19.3704
	21.2767			27.1817									17.3269
	21.3394			27.3064									16.599
nalm6	19.1158			25.1477									15.8685
	19.12			25.0672									16.8284
	19.2053			25.2093									16.1792

## Sheet: Figure 2B D F H
Ncsi	RBP2si	apoptosis
2.1	4.9
2.3	5.1
2.6	6
NCsh	RBP2sh	apoptosis
4.7	12.3
3.9	12.4
4.3	11.2
Ncsi	RBP2si	clonies
20	6
27	15
31	17
NCsh	RBP2sh	clonies
65	48
64	44
56	42
52	40

## Sheet: Figure 3
Figure 3a
Ncsi	actin	19.4886	19.9926		BCL-2	29.76	29.684	29.93	9.93742	0.836286
	actin	19.6357	19.9926		BCL-2		29.8405	29.93		0.830786
	actin	20.8534	19.9926		BCL-2		30.2654	29.93		1.43932
RBP2SI	actin	19.9786	20.3832		BCL-2	33.28	33.3377	33.5174		0.0933238
	actin	20.2679	20.3832		BCL-2		33.2138	33.5174		0.124262
	actin	20.9031	20.3832		BCL-2		34.0006	33.5174		0.11187
Ncsi	rbp2	29.71	29.4448	29.7107	0.243208	actin	19.4886	19.9926	9.7181	0.847896
	rbp2		29.7654	29.7107	0.243208	actin	19.6357	19.9926		0.751789
	rbp2		29.9219	29.7107	0.243208	actin	20.8534	19.9926		1.56878
RBP2SI	rbp2	32.10	31.9545	32.1031	0.139952	actin	19.9786	20.3832		0.2091
	rbp2		32.1224	32.1031	0.139952	actin	20.2679	20.3832		0.227441
	rbp2		32.2324	32.1031	0.139952	actin	20.9031	20.3832		0.327326
2-△△CT
figure 3E
	mean	SD	mean	SD
con	1	0.167913	1	0.142357
de novo ALL	3.51033	0.136756	2.89595	0.29419
ALL-CR	2.2301	0.208466	1.08171	0.287058
ALL-relapse	3.57386	0.19214	4.41012	0.265466
figure 3F
RBP2	BCL2
0.146198	0.262418
0.292111	0.934778
0.149952	0.482318
0.340934	1.53773
0.299157	0.621031
0.0779217	1.10298
0.745169	1.30197
1.69852	2.06071
1.67685	4.57307
2.0753	4.04154
0.381737	3.43486
0.501592	0.88973
0.949861	1.90212
0.629213	0.773161
1.26273	7.53382
0.564247	2.84069
1.26023	18.6989
0.537449	1.44858
1.50939	2.65465
2.17724	1.17651
1.03667	1.30818
0.500849	0.522054
0.559587	1.83193
3.29326	25.4792
1.92746	5.3628
6.64457	1.15289
1.70511	3.5046
1.28817	0.488966
0.73883	2.36552
0.698978	0.452202
0.0466367	0.0616258
0.613961	2.22586
1.62596	1.14268
0.49628	0.686826
0.523916	0.446064
0.809263	1.12269
0.323277	0.317259
2.26808	4.00516
0.301322	0.157743
0.270991	0.231226
1.52436	2.24721
2.80505	6.76942
1.79643	1.75583
2.66231	12.1099
0.37646	2.5045
0.680083	5.98876
0.850497	8.43724
1.31406	5.09882
0.458129	0.781043
5.44419	1.43475

## Sheet: Figure 4B
Ncsi	1100	11103	0.0990723	0.0959727	0.099072		1	100
Ncsi	1453	15645	0.0928731		0.092873		0.00438335	0.438335
Ncsi	1322	17573	0.075229
RBP2si	1464	22095	0.0662593	0.0605534	0.066259		0.630944	63.0944		P
RBP2si	1302	36488	0.035683		0.054847		0.0080695	0.80695		0.0320054
RBP2si	1575	28716	0.0548475

## Sheet: FIgure 5 6
Figure 5B
Ncsi	BCL2si
3	5
4.5	9.5
4.4	10
Figure 5D
Ncsi	BCL2si
36	26
32	20
30	16
5F
Ncsi pEGFP	RBP2si pEGFP	RBP2si BCL2
8.9	12.6	9.8
9.3	12.6	10.1
8.5	12.3	10.2
5G
Ncsi pEGFP	RBP2si pEGFP	RBP2si BCL2
48	32	45
44	29	42
40	25	38
6B
Ncsi ABT-199	RBP2si Abt-199
31.1	42.1
38.2	49.5
28.8	45.3
